# Supplementary material for: Upper thermal limits differ among and within component species in a tritrophic host-parasitoid-hyperparasitoid system
Source: PLoS One. 2018 Jun 12;13(6):e0198803. doi: 10.1371/journal.pone.0198803 (PMC5997305; doi:10.1371/journal.pone.0198803)
Supplement: S1 Appendix — (XLSX) [file pone.0198803.s001.xlsx]

## Sheet: agosta_CTmax Dataset_ESM
Supplementary Information - S1 Appendix - Data Set
Upper thermal limits differ among and within component species in a tritrophic host-parasitoid-hyperparasitoid system
Salvatore J. Agosta*, Kanchan A. Joshi, Karen M. Kester
*Corresponding author: sagosta@vcu.edu
Trophic Level/Species	Larval Instar	Parasitization Status	CTmax (∘C)**
Host/Manduca sexta	third	parasitized	47.07
Host/Manduca sexta	third	parasitized	45.91
Host/Manduca sexta	third	parasitized	46.71
Host/Manduca sexta	third	parasitized	45.37
Host/Manduca sexta	third	parasitized	40.62
Host/Manduca sexta	third	parasitized	44.25
Host/Manduca sexta	third	not parasitized	45.31
Host/Manduca sexta	third	not parasitized	47.44
Host/Manduca sexta	third	not parasitized	45.97
Host/Manduca sexta	third	not parasitized	47.27
Host/Manduca sexta	third	not parasitized	46.42
Host/Manduca sexta	third	not parasitized	46
Host/Manduca sexta	third	not parasitized	46.72
Host/Manduca sexta	fourth	parasitized	44.43
Host/Manduca sexta	fourth	parasitized	44.19
Host/Manduca sexta	fourth	parasitized	46.07
Host/Manduca sexta	fourth	parasitized	44.99
Host/Manduca sexta	fourth	parasitized	46.6
Host/Manduca sexta	fourth	not parasitized	45.29
Host/Manduca sexta	fourth	not parasitized	48.62
Host/Manduca sexta	fourth	not parasitized	46.87
Host/Manduca sexta	fourth	not parasitized	45.67
Host/Manduca sexta	fourth	not parasitized	47.62
Host/Manduca sexta	fourth	not parasitized	45.36
Host/Manduca sexta	fourth	not parasitized	45.41
Host/Manduca sexta	fourth	not parasitized	46.05
Host/Manduca sexta	fifth	parasitized	45.31
Host/Manduca sexta	fifth	parasitized	45.27
Host/Manduca sexta	fifth	parasitized	43.14
Host/Manduca sexta	fifth	parasitized	45.75
Host/Manduca sexta	fifth	parasitized	42.19
Host/Manduca sexta	fifth	parasitized	43.18
Host/Manduca sexta	fifth	parasitized	44.12
Host/Manduca sexta	fifth	not parasitized	44.43
Host/Manduca sexta	fifth	not parasitized	43.61
Host/Manduca sexta	fifth	not parasitized	46.14
Host/Manduca sexta	fifth	not parasitized	44.19
Host/Manduca sexta	fifth	not parasitized	46.41
Host/Manduca sexta	fifth	not parasitized	44.13
Host/Manduca sexta	fifth	not parasitized	42.02
Host/Manduca sexta	fifth	not parasitized	44.96
Parasitoid/Cotesia congregata	-	-	42.17
Parasitoid/Cotesia congregata	-	-	43.44
Parasitoid/Cotesia congregata	-	-	42.73
Parasitoid/Cotesia congregata	-	-	42.55
Parasitoid/Cotesia congregata	-	-	43.02
Parasitoid/Cotesia congregata	-	-	42.82
Parasitoid/Cotesia congregata	-	-	42.95
Parasitoid/Cotesia congregata	-	-	42.58
Parasitoid/Cotesia congregata	-	-	41.25
Parasitoid/Cotesia congregata	-	-	43.12
Parasitoid/Cotesia congregata	-	-	42.33
Parasitoid/Cotesia congregata	-	-	43
Parasitoid/Cotesia congregata	-	-	40.34
Parasitoid/Cotesia congregata	-	-	41.2
Parasitoid/Cotesia congregata	-	-	42.81
Parasitoid/Cotesia congregata	-	-	41.05
Hyperparasitoid/Conura sp.	-	-	48.79
Hyperparasitoid/Conura sp.	-	-	45.74
Hyperparasitoid/Conura sp.	-	-	48.43
Hyperparasitoid/Conura sp.	-	-	46.57
Hyperparasitoid/Conura sp.	-	-	47.78
Hyperparasitoid/Conura sp.	-	-	49.09
Hyperparasitoid/Conura sp.	-	-	47.82
Hyperparasitoid/Conura sp.	-	-	47.92
Hyperparasitoid/Conura sp.	-	-	48.42
Hyperparasitoid/Conura sp.	-	-	47.98
**Note that these are the final corrected values after calibration. See text for details.
